# Supplementary material for: Storyboarding HIV Infected Young People’s Adherence to Antiretroviral Therapy in Lower- to Upper Middle-Income Countries: A New-Materialist Qualitative Evidence Synthesis
Source: Int J Environ Res Public Health. 2022 Sep 8;19(18):11317. doi: 10.3390/ijerph191811317 (PMC9517626; doi:10.3390/ijerph191811317)
Supplement: Supplementary file 1 [file ijerph-19-11317-s001.zip]

Archive with 1 entries (1 files):
- ijerph-1783122-supplementary.pdf
